# Supplementary material for: A new baby oviraptorid dinosaur (Dinosauria: Theropoda) from the Upper Cretaceous Nemegt Formation of Mongolia
Source: PLoS One. 2019 Feb 6;14(2):e0210867. doi: 10.1371/journal.pone.0210867 (PMC6364893; doi:10.1371/journal.pone.0210867)
Supplement: S1 Table — (XLSX) [file pone.0210867.s005.xlsx]

## Sheet: Sheet1
Table S1
Measurements (mm) of the holotype specimen (MPC-D 102/111) of Gobiraptor minutus gen. et sp. nov.
	Length	Width	Height	Circumference
Tomial margin of the premaxilla	23.2 (left), 24.2 (right)	-	-	-
Premaxilla-maxilla boundary (left)	-	23.7 (compressed)	-	-
Mandibular articulation surface of the quadrate (right)	15	23.9	-	-
Dentary	58 (right, from the rostral tip to the caudal end of the caudodorsal ramus)	27 (compressed)	20.6 (symphysis), 38.7 (near the posterior end)	-
Symphyseal shelf	15.1	27 (same as the dentary)	16.4	-
External mandibular fenestra	27.7 (est.)	-	26.3	-
Articular (right)	19.8	20.7	-	-
Last sacral	25.51	-	-	-
1st caudal	23.06	-	-	-
2nd caudal	24.27	-	-	-
Caudal A	22.8	-	-	-
Caudal B	24.23	-	-	-
Caudal C	23.6	-	-	-
Caudal D	23.59	-	-	-
Caudal E	23.17	-	-	-
Caudal F	21.44	-	-	-
Acetabulum (left)	45	-	-	-
Femur	195.1 (left, proximal surface damaged), 195.7 (right)	-	-	70 (left), 68 (right)
Metatarsal I (left)	28.8	-	-	-
Metatarsal II (left)	108.2	-	-	-
Metatarsal III (left)	123	-	-	-
Metatarsal IV (left)	112.4	-	-	-
Metatarsal V (left)	4.2	-	-	-
Pedal digit I-1 (left)	23.1	-	-	-
Pedal digit III-1 (left)	36.3	-	-	-
Pedal digit III-2 (left)	29	-	-	-
Pedal digit IV-1 (left)	20.5	-	-	-
Pedal digit IV-2 (left)	18.6	-	-	-
Pedal digit IV-3 (left)	16.2	-	-	-
Pedal digit IV-4 (left)	12.2	-	-	-
